# Supplementary material for: Manipulation of StPTST1 Affects Starch Content and Physicochemical Properties of Potato (Solanum tuberosum L.)
Source: Plants (Basel). 2025 Oct 31;14(21):3351. doi: 10.3390/plants14213351 (PMC12610374; doi:10.3390/plants14213351)
Supplement: Supplementary file 1 [file plants-14-03351-s001.zip]

Archive with 2 entries (2 files):
- plants-3929568-supplementary.pdf
- Supplementary Materials Table .xlsx
