# Supplementary material for: Manipulation of StPTST1 Affects Starch Content and Physicochemical Properties of Potato (Solanum tuberosum L.)
Source: Plants (Basel). 2025 Oct 31;14(21):3351. doi: 10.3390/plants14213351 (PMC12610374; doi:10.3390/plants14213351)
Supplement: Supplementary file 1 [file plants-14-03351-s001.zip › Supplementary Materials Table .xlsx]

## Sheet: Sheet1
Table S1. Primers used in this study
Primer name	Primer sequence (5’→3’)	Function
PTST1-pMDC85-F	CGACTCTAGAACTAGTATGGCTTCATACAATTCAAGAAAAG	Amplification of StPTST1 coding region
PTST1-pMDC85-R	TCATTTTTTCTACCGGTACCTTCCACGACCAATAAATTGTTCT
PTST1-Cas9-F	TCGAAGTAGTGATTGGCAAGCTAAGGAGGATGCGCGTTTTAGAGCTAGAAATAGC	Amplification of the StPTST1 target site
PTST1-Cas9-R	TTCTAGCTCTAAAACGCTGGGATAGCAGATTTAGCCAATCTCTTAGTCGACTCTAC
GST-pET30a-F	CAAGGCCATGGCTGATATCGGATCCATGTCCCCTATACTAGG	Expression of the GST-His fusion protein
GST-pET30a-R	CCGCAAGCTTGTCGACGGAGCTCGCTTTTGGAGGATGGTCG
PTST1-pET30a-F	CTCCGTCGACAAGCTATGGCTTCATACAATTCAAGAAAAG	Expression of the StPTST1-His fusion protein
PTST1-pET30a-R	GTGCGGCCGCAAGCCTATTCCACGACCAATAAATTGTTC
GBSSI-qPCR-F	GCAGACTTGAGGAGCAGAAAGG	qRT-PCR analysis of StGBSSI gene
GBSSI-qPCR-R	GATCATGTGAGCCAAAGGGAC
PTST1-qPCR-F	AGAGAGTGTGCAAGTAATGGGC	qRT-PCR analysis of StPTST1 gene
PTST1-qPCR-R	GTTAACCCCTCTCCGGTAGTTG
Actin-F	GGGATGGAGAAGTTTGGTGGTGG	qRT-PCR analysis of Actin gene
Actin-R	CTTCGACCAAGGGATGGTGTAGC
pMDC85-test-F	GTAAAACGACGGCCAGT	Identification of genetic transformation
pMDC85-test-R	ACCTTCACCCTCTCCACT
Cas9-test-F	GCAGCTCTCCAAGGACACAT	Identification of genetic transformation
Cas9-test-R	CGTGAGTTCTTCTGGCCCTT
